# Supplementary material for: Attenuation of SCI-Induced Hypersensitivity by Intensive Locomotor Training and Recombinant GABAergic Cells
Source: Bioengineering (Basel). 2023 Jan 9;10(1):84. doi: 10.3390/bioengineering10010084 (PMC9854592; doi:10.3390/bioengineering10010084)
Supplement: Supplementary file 1 [file bioengineering-10-00084-s001.zip]

Archive with 1 entries (1 files):
- bioengineering-2104935-supplementary.pdf
